# Supplementary material for: From Western Asia to the Mediterranean Basin: Diversification of the Widespread Euphorbia nicaeensis Alliance (Euphorbiaceae)
Source: Front Plant Sci. 2022 Jun 23;13:815379. doi: 10.3389/fpls.2022.815379 (PMC9262032; doi:10.3389/fpls.2022.815379)
Supplement: Supplementary file 2 [file Table_2.xlsx]

## Sheet: Supplementary Table 2
From western Asia to the Mediterranean Basin: diversification of the widespread Euphorbia nicaeensis alliance (Euphorbiaceae)
VALENTINA STOJILKOVIČ1,2, ELIŠKA ZÁVESKÁ, BOŽO FRAJMAN2*
¹Department of Biology, Biotechnical Faculty, University of Ljubljana, Večna pot 111, 1000 Ljubljana, Slovenia
²Department of Botany, University of Innsbruck, Sternwartestraße 15, A-6020 Innsbruck, Austria.
³Department of Systematic and Evolutionary Botany, University of Vienna, Vienna A-1030, Austria
* Correspondence: Božo Frajman: bozo.frajman@uibk.ac.at
Supplementary Table 2: Morphological character-states and calculated ratios, means and medians for all characters. Population numbers (ID) correspod to Supplementary Table 1 and Supplementary Figure 1. Indumentum characters (stem, fruit) are marked with '0', pubescent with '1' and glandular with '2'.
Taxon	ID	Lab number	Stem length [cm]	Stem width [cm]	Stem glabrous/pubescent	Number of terminal rays	Length of (the longest) terminal ray [cm]	Number of branchings of (the longest) terminal ray	Number of fertile axillary rays	Length of (the longest) fertile axillary ray [cm]	Length of a middle stem leaf [cm]	Width of a middle stem leaf [cm]	Ratio Length of a middle stem leaf / Width of a middle stem leaf	Distance from the base to the widest part of a middle stem leaf [cm]	Ratio of Distance from the base to the widest part of a middle stem leaf / Length of a middle stem leaf	Length of a ray leaf [cm]	Width of a ray leaf [cm]	Ratio length/width of a ray leaf	Distance from the base to the widest part of a ray leaf [cm]	Ratio of Distance from the base to the widest part of a ray leaf / Length of a ray leaf	Length of a raylet leaf [cm]	Width of a raylet leaf [cm]	Ratio length/width of a raylet leaf	Distance from the base to the widest part of a raylet leaf [cm]	Ratio of Distance from the base to the widest part of a raylet leaf / Length of a raylet leaf	Length of cyathial involucre [mm]	Width of cyathial involucre [mm]	Ratio Length of cyathial involucre / Width of cyathial involucre	Depth of gland emargination [mm]	Length of cyathial gland [mm]	Width of cyathial gland [mm]	Ratio Depth of gland emargination / Length of cyathial gland	Ratio Length of cyathial gland / Width of cyathial gland	Fruit length [mm]	Fruit width [mm]	Ratio Fruit length / Fruit width	Distance from the base to the widest part of the fruit [mm]	Ratio of Distance from the base to the widest part of the fruit / Fruit length	Style length [mm]	Fruit glabrous/pubescent/glandular	Seed length [mm]	Seed width [mm]	Ratio Seed length / Seed width	Distance from the base to the widest part of a seed [mm]	Ratio of Distance from the base to the widest part of a seed / Seed length	Caruncle length [mm]	Caruncle width [mm]	Ratio Caruncle length / Caruncle width	Distance from the base to the widest part of caruncle [mm]
E. adriatica	57	13191	24.8	0.25	0	10	5.5	1	8	6	4.09	0.598	6.83946	3.084	0.754034	1.724	1.215	1.41893	0.903	0.523782	1.3	1.5	0.866667	0.2	0.153846	2.71199	3.2476	0.835074	0.516908	1.88406	1.86473	0.274359	1.01036
E. adriatica	61	13563	14.5	0.2	0	8	4.1162	1	4	4.13755	3.553	0.573	6.2007	2.696	0.758795	1.40025	0.993303	1.50478	0.68091	0.483441	0.8273	1.12625	0.764189	0.241693	0.305266	2.24487	2.1818	1.06717	0.363025	1.0796	1.50121	0.333317	0.723211
E. adriatica	47	14916	40.15	0.2	0	5	5.5	2	2	2.7	3.848	0.703	5.47368	2.902	0.754158	0.995	0.659	1.50986	0.398	0.4	0.6	0.9	0.666667	0.15	0.25	1.91031	1.70587	1.11985	0.412697	0.703939	0.924979	0.586268	0.761033	4.11604	2.60871	1.57781	1.2657	0.307504	1.17899	2	2.59694	1.99561	1.30133	1.09487	0.421601	0.581338	1.02826	0.565361	0.198597
E. adriatica	46	14362	29.7	0.25	0	5	5.7	2	6	7.2	3.358	0.733	4.58117	2.506	0.746278	1.623	0.908	1.78744	1.172	0.72212	0.886	1.185	0.747679	0.243	0.274266	1.7925	1.68119	1.06621	0.351364	0.766945	1.00675	0.458135	0.761807	4.04849	2.51691	1.60852	0.990385	0.244631	1.47829	2	2.71982	1.69093	1.60848	1.18841	0.436942	0.536232	0.811594	0.660714	0.2657
E. adriatica	48	13267	37.5	0.2	0	5	6.7	1	4	6.6	2.161	0.455	4.74945	1.669	0.772328	1.801	1.115	1.61525	0.955	0.530261	1.148	1.517	0.756757	0.243	0.211672	2.67893	2.73733	0.978668	0.467377	1.31289	2.25119	0.355991	0.583198
E. adriatica	56	13184	32.2	0.2	0	6	3	1	10	3.6	2.853	0.514	5.55058	1.814	0.635822	1.791	0.672	2.66518	1.175	0.656058	0.6	1	0.6	0.3	0.5	2.26589	2.01478	1.12463	0.28036	1.06817	1.79237	0.262468	0.595951
E. adriatica	55	13205	19.7	0.2	0	6	2.3	1	4	2.6	2.163	0.455	4.75385	1.645	0.760518	0.978	0.475	2.05895	0.542	0.554192	0.65	0.8	0.8125	0.2	0.307692	2.06384	2.25922	0.913521	0.346086	1.02488	1.61197	0.33727	0.635795
E. adriatica	54	14351	19.8	0.2	0	8	3.9	1	6	4.4	1.922	0.349	5.50716	1.45	0.754422	0.841	0.856	0.982477	0.331	0.393579	0.8	0.9	0.888889	0.2	0.25	1.75493	1.84618	0.950574	0.342995	0.864734	1.34783	0.396648	0.641577	4.43516	2.4783	1.7896	1.48795	0.33549	1.6378	2
E. adriatica	45	14358	24.2	0.2	0	6	3.8	2	2	3.9	2.421	0.483	5.01242	1.601	0.661297	1.027	0.907	1.1323	0.454	0.442064	0.765	1.307	0.58531	0.21	0.27451	2.51429	1.72406	1.45835	0.346086	0.590341	1.43149	0.33727	0.412395								2.70531	1.61836	1.67164	1.11598	0.412515	0.63285	0.777778	0.813665	0.207729
E. adriatica	53	14454	22.5	0.2	0	8	5.1	1	3	5.2	2.3	0.5	4.6	1.6	0.695652	0.911	0.622	1.46463	0.594	0.652031	0.821	1.112	0.738309	0.265	0.322777	2.62846	1.99526	1.31735	0.14339	1.25828	1.537	0.113956	0.818664
E. adriatica	52	14445	25.5	0.2	0	6	3.6	1	7	4.4	2.86	0.549	5.20947	1.911	0.668182	1.332	0.693	1.92208	0.79	0.593093	0.756	1.042	0.725528	0.1	0.132275	2.23761	1.93377	1.15713	0.346086	0.977805	1.37864	0.33727	0.709252
E. adriatica	63	12228	11.5	0.25	0	8	4.27895	1	4	4.32286	2.115	0.429	4.93007	1.669	0.789125	1.45176	1.0068	1.52604	0.698439	0.480867	0.858179	1.15695	0.769803	0.241256	0.29619	2.24492	2.17736	1.06609	0.346086	1.05504	1.49438	0.33727	0.714075
E. adriatica	64	15510	36.9	0.2	0	8	4.27895	1	4	4.32286	3.316	0.531	6.24482	2.503	0.754825	0.97	0.794	1.22166	0.507	0.52268	0.858179	1.15695	0.769803	0.241256	0.29619	2.29469	1.42082	1.61505	0.289855	0.550725	0.985555	0.526316	0.558797
E. adriatica	62	15509	30.4	0.25	0	9	2	1	3	2	3.46	0.551	6.27949	2.576	0.744509	1.182	0.865	1.36647	0.619	0.523689	0.6	0.85	0.705882	0.25	0.416667	2.19049	2.1952	0.997855	0.347893	1.10204	1.71639	0.31568	0.64207
E. adriatica	60	15508	37.3	0.3	0	9	4.4	1	4	4.2	4.423	0.763	5.79685	3.135	0.708795	1.763	1.062	1.66008	0.91	0.516166	1	1.35	0.740741	0.25	0.25	2.23617	2.81221	0.795165	0.518958	1.33401	1.64042	0.389022	0.81321	3.59436	2.24646	1.60001	1.17874	0.327942	1.02899	2
E. adriatica	65	15507	28.5	0.3	0	11	4.1	1	2	5.1	4.236	0.793	5.34174	3.181	0.750944	1.434	0.73	1.96438	0.856	0.596932	0.73	1.026	0.711501	0.312	0.427397	2.35711	1.76112	1.33842	0.227105	0.819734	1.63343	0.277047	0.501849
E. adriatica	50	14437	10.4	0.15	0	8	2.5	1	3	2.5	1.848	0.418	4.42105	1.232	0.666667	1.077	0.526	2.04753	0.585	0.543175	0.6	0.8	0.75	0.2	0.333333	1.7971	1.95652	0.918519	0.227874	0.858328	1.09754	0.265486	0.782044	3.89536	3.12611	1.24607	1.35873	0.348808	0.662329	2	2.657	1.76812	1.50273	1.10628	0.416364	0.68599	0.966184	0.71	0.309179
E. adriatica	51	14438	7.5	0.1	0	7	2.5	1	2	2.9	1.903	0.498	3.82129	1.351	0.709932	1.154	0.495	2.33131	0.703	0.609185	0.6	0.8	0.75	0.3	0.5	1.59493	1.71302	0.931069	0.278857	1.08966	1.50803	0.255913	0.722572	4.58208	3.01769	1.51841	1.15169	0.251345	1.39191	2	2.65708	1.68122	1.58044	1.12565	0.423641	0.574879	0.772947	0.74375	0.222222
E. adriatica	49	14925	31.5	0.2	0	7	3.1	2	2	3.1	4.1	0.8	5.125	3	0.731707	0.717	0.748	0.958556	0.307	0.428173	0.6	0.9	0.666667	0.25	0.416667	2.24492	2.17736	1.06609	0.346086	1.05504	1.49438	0.33727	0.714075
E. adriatica	66	14428	22.6	0.3	0	8	4.27895	1	4	4.32286	2.798	0.591	4.73435	2.015	0.720157	1.45176	1.0068	1.52604	0.698439	0.480867	0.858179	1.15695	0.769803	0.241256	0.29619	2.24492	2.17736	1.06609	0.346086	1.05504	1.49438	0.33727	0.714075
MIN			7.5	0.1	0	5	2	1	2	2	1.848	0.349	3.82129	1.232	0.635822	0.717	0.475	0.958556	0.307	0.393579	0.6	0.8	0.58531	0.1	0.132275	1.59493	1.42082	0.795165	0.14339	0.550725	0.924979	0.113956	0.412395	3.59436	2.24646	1.24607	0.990385	0.244631	0.662329	2	2.59694	1.61836	1.30133	1.09487	0.412515	0.536232	0.772947	0.565361	0.198597
10th PERCENTILE			11.39	0.195	0	5	2.48	1	2	2.59	1.9201	0.4279	4.56516	1.4401	0.66613	0.904	0.5229	1.11732	0.3913	0.425356	0.6	0.8	0.66	0.195	0.20589	1.78875	1.7034	0.905676	0.227797	0.69258	1.00463	0.261812	0.553102	3.65456	2.40071	1.30054	1.1571	0.266665	0.73566	2	2.62096	1.6435	1.38189	1.09944	0.414055	0.551691	0.774879	0.603503	0.20225
90th PERCENTILE			37.32	0.3	0	9.1	5.52	2	7.1	6.06	4.1136	0.766	6.24829	3.0891	0.761699	1.7658	1.0673	2.08618	0.9767	0.652433	1.0148	1.365	0.817917	0.3	0.434658	2.63351	2.74482	1.35041	0.47233	1.315	1.79961	0.464953	0.813755	4.44474	3.10443	1.58369	1.32274	0.344635	1.31932	2	2.71402	1.90461	1.64638	1.1633	0.431622	0.664734	1.00343	0.785699	0.291787
MAX			40.15	0.3	0	11	6.7	2	10	7.2	4.423	0.8	6.83946	3.181	0.789125	1.801	1.215	2.66518	1.175	0.72212	1.3	1.517	0.888889	0.312	0.5	2.71199	3.2476	1.61505	0.518958	1.88406	2.25119	0.586268	1.01036	4.58208	3.12611	1.7896	1.48795	0.348808	1.6378	2	2.71982	1.99561	1.67164	1.18841	0.436942	0.68599	1.02826	0.813665	0.309179
E. hercegovina	78	13777	11	0.15	0	8	4.6	1	1	4.3	1.799	0.495	3.63434	0.972	0.5403	1.187	0.937	1.26681	0.555	0.467565	0.908	1.436	0.632312	0.254	0.279736	2.46043	2.24116	1.09784	0.318018	0.583502	1.38503	0.309218	0.421294	4.61924	2.76177	1.67257	1.3779	0.298295	1.53636	2
E. hercegovina	77	12392	6.9	0.1	0	4	2.7	1	2	4.16923	1.256	0.546	2.30037	0.775	0.617038	0.883	0.997	0.885657	0.313	0.354473	0.938	1.242	0.755233	0.232	0.247335	2.32311	1.9731	1.17739	0.359084	1.04648	1.11678	0.343134	0.937055								2.66667	1.87923	1.41902	1.06763	0.400362	0.68599	0.966184	0.71	0.31401
E. hercegovina	68	12135	6.7	0.1	0	5	1.2	1	2	4.16923	1.307	0.242	5.40083	1.048	0.801836	1.073	0.701	1.53067	0.482	0.449208	0.55	0.8	0.6875	0.2	0.363636	1.54234	1.47829	1.04333	0.23	0.690061	1.22123	0.333304	0.565054
E. hercegovina	67	14497	15.7	0.15	0	5	4.1	1	2	2.4	1.659	0.660167	2.86541	1.09417	0.672878	1.365	1.064	1.28289	0.448	0.328205	0.7	1.1	0.636364	0.2	0.285714	2.13649	2.02005	1.05764	0.28824	0.665423	1.01822	0.433169	0.653513
E. hercegovina	70	1947-0009325_1	21.7	0.2	0	6	7.9	2	6	9.2	2.7	1.3	2.07692	1.8	0.666667	1.7	2	0.85	0.6	0.352941	0.8	1.2	0.666667	0.2	0.25	1.70449	1.62066	1.05173	0.286779	0.971002	1.38142	0.295343	0.7029	4.78756	3.25364	1.47145	1.30707	0.273014	1.39801	2	2.4686	1.57971	1.56269	1.02899	0.41683	0.63285	0.7343	0.861842	0.309179
E. hercegovina	70	1947-0009325_2	11.3	0.15	0	4	5.2	1	2	6.5	1.6	0.8	2	1.1	0.6875	1.3	1	1.3	0.7	0.538462	0.7	1.4	0.5	0.2	0.285714	2.04256	1.99433	1.02419	0.318018	0.618754	1.44568	0.309218	0.428002
E. hercegovina	79	1947-0009335_1	16.9	0.15	0	7	4.9	1	5	5.8	2.5	0.5	5	1.4	0.56	1.5	1.1	1.36364	0.5	0.333333	0.9	1.5	0.6	0.2	0.222222	1.55181	2.31451	0.670468	0.291861	1.05172	1.48026	0.277508	0.710495
E. hercegovina	79	1947-0009335_2	11.2	0.1	0	6	4.7	1	2	4.3	2.1	0.9	2.33333	1.5	0.714286	1.4	1.2	1.16667	0.4	0.285714	0.8	1.3	0.615385	0.2	0.25	1.3029	2.23406	0.583198	0.190377	1.03093	1.41053	0.184665	0.730885
E. hercegovina	79	1947-0009333	12.9	0.1	0	6	2.6	1	2	2.7	1.8	0.45	4	1.3	0.722222	1.1	0.55	2	0.6	0.545455	0.5	0.8	0.625	0.1	0.2	2.38902	2.34723	1.0178	0.254163	1.38054	2.18484	0.184105	0.63187
E. hercegovina	70	1947-0009324_1	12.6	0.2	0	7	7.2	1	1	7.3	1.3	0.4	3.25	0.8	0.615385	1	1.1	0.909091	0.4	0.4	0.8	1.5	0.533333	0.2	0.25	2.06619	1.75944	1.17435	0.318018	1.0005	1.50002	0.309218	0.670366	5.01252	3.41019	1.46987	1.29014	0.257384	1.58414	2	2.78746	1.72464	1.61626	1.13527	0.407277	0.613527	0.830918	0.738372	0.15942
E. hercegovina	70	1947-0009324_2	9.8	0.15	0	7	6.2	1	2	4.16923	1.1	1	1.1	0.7	0.636364	1	1.15	0.869565	0.5	0.5	0.7	1.7	0.411765	0.15	0.214286	2.51814	2.02872	1.24125	0.318018	0.701132	1.61865	0.309218	0.43316	5.24057	3.81515	1.37362	1.13234	0.216073	1.45888	2	2.72949	1.77295	1.53952	1.12077	0.410617	0.584541	0.884058	0.661202	0.26087
E. hercegovina	76	1955-0006657_1	9.5	0.1	0	7	2.5	0	1	2.3	1.8	1.1	1.63636	1.2	0.666667	0.9	1.1	0.818182	0.4	0.444444	0.7	1.05	0.666667	0.2	0.285714	2.09023	2.30011	0.908752	0.378233	1.43297	1.85236	0.263951	0.773591
E. hercegovina	76	1955-0006657_2	10.9	0.1	0	6	2.9	0	2	2.2	2	1.1	1.81818	1.2	0.6	1.1	1.5	0.733333	0.2	0.181818	0.6	1.2	0.5	0.15	0.25	1.92104	2.53056	0.759134	0.46	1.49945	1.62424	0.306778	0.923174
E. hercegovina	76	1955-0006657_3	10.2	0.1	0	6	2.8	0	2	2	1.8	0.7	2.57143	1	0.555556	1.2	1.1	1.09091	0.5	0.416667	0.6	1.1	0.545455	0.15	0.25	2.29477	2.07519	1.10581	0.37	1.27544	1.97798	0.290097	0.644818
E. hercegovina	71	1963-0014166	9.3	0.15	0	6	3.81765	1	2	4.16923	1.659	0.660167	2.86541	1.09417	0.672878	1.11095	1.02363	1.15919	0.423579	0.381635	0.677556	1.15156	0.598362	0.168667	0.246353	2.0254	2.10084	0.979513	0.318018	1.0005	1.50002	0.309218	0.670366
E. hercegovina	79	1947-0009334_1	17.7	0.1	0	8	2.1	1	2	4.16923	2	0.5	4	1.3	0.65	0.9	0.6	1.5	0.3	0.333333	0.5	1	0.5	0.1	0.2	1.66737	2.16425	0.770413	0.318018	0.857512	1.45285	0.309218	0.590226
E. hercegovina	79	1947-0009334_2	11.6	0.1	0	6	1.9	1	3	1.7	1.6	0.45	3.55556	1.1	0.6875	0.9	0.6	1.5	0.4	0.444444	0.5	0.9	0.555556	0.1	0.2	2.04508	2.61022	0.78349	0.286005	0.72	1.39	0.397229	0.517986
E. hercegovina	75	2002-0006030	16.6	0.15	0	6	3.81765	1	2	4.16923	1	0.4	2.5	0.8	0.8	0.9	0.7	1.28571	0.25	0.277778	0.677556	1.15156	0.598362	0.168667	0.246353	2.04426	1.94787	1.04949	0.31	1.40295	1.25894	0.220963	1.11438
E. hercegovina	74	1932-0005511	8.2	0.1	0	6	3.81765	1	2	4.16923	0.7	0.5	1.4	0.6	0.857143	0.8	0.9	0.888889	0.3	0.375	0.5	0.8	0.625	0.1	0.2	1.89437	1.65295	1.14606	0.44	0.783026	1.40753	0.561923	0.556312
E. hercegovina	72	14648	14.3	0.1	0	5	1.4	1	1	3.5	1.5	0.5	3	1.1	0.733333	0.9	1.15	0.782609	0.2	0.222222	0.5	0.7	0.714286	0.1	0.2	2.48792	2.62321	0.948428	0.307514	1.29814	1.77374	0.236887	0.731866
MIN			6.7	0.1	0	4	1.2	0	1	1.7	0.7	0.242	1.1	0.6	0.5403	0.8	0.55	0.733333	0.2	0.181818	0.5	0.7	0.411765	0.1	0.2	1.3029	1.47829	0.583198	0.190377	0.583502	1.01822	0.184105	0.421294	4.61924	2.76177	1.37362	1.13234	0.216073	1.39801	2	2.4686	1.57971	1.41902	1.02899	0.400362	0.584541	0.7343	0.661202	0.15942
10th PERCENTILE			8.07	0.1	0	4.9	1.85	0	1	2.18	1.09	0.4	1.61273	0.7675	0.559556	0.8983	0.6	0.814625	0.245	0.272222	0.5	0.8	0.5	0.1	0.2	1.55086	1.64972	0.750267	0.251747	0.660756	1.21078	0.217334	0.432644	4.66974	2.90933	1.40249	1.17968	0.228466	1.41627	2	2.52802	1.62319	1.45517	1.04058	0.402437	0.593237	0.763285	0.675842	0.189855
90th PERCENTILE			16.98	0.155	0	7.1	6.3	1	3.2	6.58	2.14	1.1	4.1	1.41	0.800184	1.41	1.23	1.50307	0.6	0.503846	0.9008	1.5	0.690179	0.2032	0.285714	2.46318	2.53853	1.17465	0.38441	1.40595	1.86492	0.400823	0.924562	5.17215	3.69366	1.61223	1.35665	0.290711	1.56981	2	2.77007	1.84734	1.60019	1.13092	0.414966	0.670048	0.941546	0.824801	0.31256
MAX			21.7	0.2	0	8	7.9	2	6	9.2	2.7	1.3	5.40083	1.8	0.857143	1.7	2	2	0.7	0.545455	0.938	1.7	0.755233	0.254	0.363636	2.51814	2.62321	1.24125	0.46	1.49945	2.18484	0.561923	1.11438	5.24057	3.81515	1.67257	1.3779	0.298295	1.58414	2	2.78746	1.87923	1.61626	1.13527	0.41683	0.68599	0.966184	0.861842	0.31401
E. nicaeensis	9	12526	38.5	0.3	1	8	4.27895	1	4	4.32286	3.691	0.834	4.42566	2.544	0.689244	1.606	1.269	1.26556	0.579	0.360523	1.3	1.1	1.18182	0.25	0.192308	1.81176	1.95229	0.928016	0.346086	1.05504	1.49438	0.33727	0.714075
E. nicaeensis	12	12535	15.3	0.4	0	12	3.6	1	8	3.7	3.136	1.025	3.05951	1.918	0.611607	1.995	1.244	1.6037	1.074	0.538346	0.7	1.1	0.636364	0.3	0.428571	2.36263	2.91823	0.809612	0.346086	1.51236	1.89912	0.33727	0.796347
E. nicaeensis	29	14819	33.4	0.35	0	13	6.7	2	10	8.1	4.641	0.997	4.65496	3.426	0.738203	1.833	1.501	1.22119	0.793	0.432624	1.137	1.625	0.699692	0.148	0.130167	2.19247	2.38886	0.917788	0.183829	0.919411	1.31239	0.199942	0.700561	5.27634	4.10656	1.28485	1.78271	0.337869	1.60445	1	2.8599	1.91314	1.49487	1.06763	0.373311	0.63285	1.00966	0.626794	0.169082
E. nicaeensis	44	13399	28.2	0.2	1	6	1.2	1	2	1.2	2.604	0.525	4.96	2.073	0.796083	0.692	0.876	0.789954	0.342	0.49422	0.5	0.6	0.833333	0.2	0.4	2.4447	1.96249	1.24571	0.467502	0.916462	0.972587	0.510116	0.942293	4.04358	2.71982	1.48671	1.41066	0.348864	1.43286	2	2.73934	1.77297	1.54505	1.17874	0.430302	0.642512	0.860026	0.747085	0.21256
E. nicaeensis	23	13367	16.7	0.3	1	11	8.1	2	5	2	2.774	0.938	2.95736	1.723	0.621125	2.226	0.842	2.64371	1.486	0.667565	1.264	0.955	1.32356	0.292	0.231013	2.35908	1.78155	1.32417	0.316231	0.675586	1.12378	0.468085	0.601174	4.27132	3.27156	1.30559	1.58949	0.372131	0.869565	2	2.82624	1.80193	1.56845	1.16908	0.413653	0.515099	0.776922	0.663	0.0995919
E. nicaeensis	4	13913	28.9	0.3	1	11	3.8	1	6	4.2	2.729	0.605	4.51074	2	0.732869	1.58	0.873	1.80985	0.886	0.560759	0.85	1.1	0.772727	0.2	0.235294	2.311	3.07072	0.752594	0.346086	1.19394	1.95699	0.33727	0.610089
E. nicaeensis	31	13911	31.9	0.35	1	8	3.9	1	5	5.6	5	0.9	5.55556	3.5	0.7	3	1.2	2.5	1.1	0.366667	1	1.5	0.666667	0.3	0.3	3.0804	2.11312	1.45775	0.237699	0.912634	1.29615	0.260454	0.704114
E. nicaeensis	32	13910	28.3	0.3	0	10	4.6	1	4	4.32286	2.038	0.564	3.61348	1.467	0.719823	1.206	1.235	0.976518	0.465	0.385572	1	1.5	0.666667	0.3	0.3	3.19809	3.00615	1.06385	0.52299	1.55556	1.54266	0.336206	1.00836
E. nicaeensis	7	12504	30	0.4	1	8	4.27895	1	4	4.32286	3.269	0.765	4.2732	1.95	0.596513	1.688	1.213	1.39159	0.49	0.290284	0.858179	1.15695	0.769803	0.241256	0.29619	2.05787	1.32309	1.55535	0.116944	0.710161	0.920781	0.164673	0.77126
E. nicaeensis	24	11423	22.7	0.2	0	7	3.4	1	3	3.4	3.518	0.737	4.77341	2.618	0.744173	1.327	1.109	1.19657	0.387	0.291635	0.962	1.352	0.711538	0.246	0.255717	1.68272	1.95028	0.86281	0.495728	0.9597	1.23593	0.516545	0.7765	5.70622	3.82614	1.49138	1.70059	0.298025	1.81183	1	3.02945	1.96618	1.54078	1.09666	0.362	0.782609	0.927536	0.84375	0.391304
E. nicaeensis	8	12517	28.2	0.4	0	8	4.27895	1	4	4.32286	2.485	0.557	4.4614	1.763	0.709457	1.45176	1.0068	1.52604	0.698439	0.480867	0.858179	1.15695	0.769803	0.241256	0.29619	2.24492	2.17736	1.06609	0.346086	1.05504	1.49438	0.33727	0.714075
E. nicaeensis	43	15066	29.3	0.25	0	12	4.2	1	2	2.1	3.2	1	3.2	2.2	0.6875	1.54	1.515	1.0165	0.536	0.348052	0.75	1.3	0.576923	0.25	0.333333	1.53389	2.25395	0.680535	0.494975	1.00377	1.1977	0.493114	0.838086	5.08191	4.01049	1.26716	1.61501	0.317795	0.912481	2	2.74879	1.83092	1.50132	1.16908	0.425308	0.666667	1.04831	0.635945	0.231884
E. nicaeensis	38	15051	29.5	0.2	0	9	5.5	1	3	6.3	2.948	0.945	3.11958	2.07	0.702171	1.89	1.575	1.2	0.754	0.398942	1.2	1.65	0.727273	0.35	0.291667	2.28511	1.84081	1.24136	0.439614	0.811594	1.42029	0.541667	0.571429	5.74715	4.05473	1.41739	1.91424	0.333077	1.76461	2	3.10628	2.09662	1.48157	1.37681	0.443235	0.714976	1.09662	0.651982	0.241546
E. nicaeensis	36	15033	28.5	0.4	0	8	7.5	1	8	7.6	3.617	0.771	4.69131	2.644	0.730993	1.794	1.513	1.18572	0.849	0.473244	0.7	1.6	0.4375	0.2	0.285714	1.8599	2.43961	0.762376	0.185157	0.856722	2.11219	0.216123	0.405608	5.20308	4.12565	1.26115	1.44931	0.278548	1.3285	1	3.33335	2.01449	1.65468	1.28019	0.384056	0.705314	0.859903	0.820225	0.270531
E. nicaeensis	17	14672	21.2	0.25	1	5	2.9	1	2	3	3.2	0.7	4.57143	2.4	0.75	1.373	1	1.373	0.3	0.2185	0.7	1.1	0.636364	0.25	0.357143	1.41559	1.46873	0.963822	0.346086	1.05504	1.49438	0.33727	0.714075
E. nicaeensis	18	14671	25.1	0.2	1	6	4.1	1	2	4	2.993	0.619	4.83522	2.059	0.687939	1.359	1.133	1.19947	0.411	0.302428	0.9	1.1	0.818182	0.2	0.222222	2.20309	2.26572	0.972357	0.494267	1.35323	1.59834	0.365251	0.846645
E. nicaeensis	26	14702	36.8	0.25	1	6	5.3	1	10	6.4	3.358	0.703	4.77667	2.503	0.745384	1.389	1.072	1.29571	0.76	0.547156	1	1.3	0.769231	0.3	0.3	3.03865	3.25121	0.934621	0.441626	1.20436	1.81612	0.366689	0.663153
E. nicaeensis	35	14705	27.5	0.3	0	10	2.2	1	1	3.1	3.493	0.542	6.44465	2.423	0.693673	1.219	1.396	0.873209	0.473	0.388023	0.8	1.15	0.695652	0.3	0.375	2.36723	2.95171	0.801986	0.478163	1.66669	2.06614	0.286893	0.80667
E. nicaeensis	25	14822	26.9	0.4	0	7	7.2	2	9	7.5	3.78	0.979	3.86108	2.861	0.756878	1.861	1.105	1.68416	1.135	0.609887	1.2	1.6	0.75	0.25	0.208333	2.55557	2.21258	1.15502	0.21278	0.864788	1.68116	0.246049	0.5144	5.94909	3.94949	1.5063	1.68961	0.284011	1.94038	1	3.08214	2.0628	1.49415	1.09662	0.355798	0.68599	0.908213	0.755319	0.130435
E. nicaeensis	42	15058	10.9	0.2	0	9	3.9	1	4	4.32286	1.924	0.62	3.10323	1.363	0.70842	1.136	0.948	1.19831	0.633	0.557218	0.7	1	0.7	0.2	0.285714	1.67109	1.8724	0.892482	0.502903	1.32733	1.52033	0.378882	0.873058
E. nicaeensis	41	15059	15.5	0.15	0	8	3	1	2	1.9	2.701	0.608	4.44243	1.907	0.706035	1.2	0.511	2.34834	0.4	0.333333	0.75	0.4	1.875	0.35	0.466667	2.4802	1.50245	1.65077	0.318987	0.927737	1.01988	0.343833	0.90965
E. nicaeensis	40	15061	4.6	0.15	0	6	2.8	1	4	4.32286	1.672	0.713	2.34502	1.314	0.785885	1.253	1.194	1.04941	0.612	0.488428	0.7	1.1	0.636364	0.15	0.214286	2.41434	2.45542	0.98327	0.244618	1.12838	1.61223	0.216787	0.699886	4.57385	3.49179	1.30989	1.78449	0.39015	1.38866	2
E. nicaeensis	37	15043	25.2	0.3	0	12	4.1	1	3	3.4	3.79	0.585	6.47863	2.946	0.777309	1.725	1.405	1.22776	0.713	0.413333	0.9	1.4	0.642857	0.2	0.222222	2.53669	2.42593	1.04566	0.149758	0.947057	1.64734	0.15813	0.5749	4.81837	3.08099	1.5639	1.42033	0.294774	1.58887	2	3.12077	1.76329	1.76986	1.09662	0.351393	0.806763	1.01932	0.791469	0.333333
E. nicaeensis	34	15022	20.9	0.3	0	11	5.7	1	4	6.3	2.738	0.574	4.77003	2.131	0.778305	1.873	1.557	1.20295	0.688	0.367325	1.1	1.5	0.733333	0.3	0.272727	2.99113	2.22084	1.34685	0.378973	1.24889	1.53634	0.303447	0.812902	5.6046	4.229	1.32528	1.61235	0.287684	2.14911	2	2.74009	1.78271	1.53703	1.18889	0.433886	0.715237	0.884111	0.80899	0.285024
MIN			4.6	0.15	0	5	1.2	1	1	1.2	1.672	0.525	2.34502	1.314	0.596513	0.692	0.511	0.789954	0.3	0.2185	0.5	0.4	0.4375	0.148	0.130167	1.41559	1.32309	0.680535	0.116944	0.675586	0.920781	0.15813	0.405608	4.04358	2.71982	1.26115	1.41066	0.278548	0.869565	1	2.73934	1.76329	1.48157	1.06763	0.351393	0.515099	0.776922	0.626794	0.0995919
10th PERCENTILE			15.36	0.2	0	6	2.83	1	2	2.03	2.1721	0.5591	3.07263	1.5438	0.641037	1.2018	0.8739	0.988513	0.3909	0.294873	0.7	0.9685	0.636364	0.2	0.210119	1.67458	1.58618	0.774259	0.184227	0.825133	1.05105	0.204796	0.57247	4.27132	3.08099	1.26716	1.42033	0.284011	0.912481	1	2.74001	1.772	1.49289	1.09372	0.355357	0.621075	0.851605	0.63503	0.12735
90th PERCENTILE			32.95	0.4	1	12	7.05	1.7	8.7	7.17	3.787	0.9916	5.37689	2.9205	0.778006	1.9635	1.5144	2.18679	1.0922	0.559697	1.2	1.6	1.07727	0.3	0.3925	3.02439	2.98982	1.42448	0.495502	1.46462	1.93963	0.505015	0.898672	5.74715	4.12565	1.5063	1.78449	0.372131	1.94038	2	3.14203	2.06618	1.6662	1.28986	0.434821	0.785024	1.05314	0.822577	0.33913
MAX			38.5	0.4	1	13	8.1	2	10	8.1	5	1.025	6.47863	3.5	0.796083	3	1.575	2.64371	1.486	0.667565	1.3	1.65	1.875	0.35	0.466667	3.19809	3.25121	1.65077	0.52299	1.66669	2.11219	0.541667	1.00836	5.94909	4.229	1.5639	1.91424	0.39015	2.14911	2	3.33335	2.09662	1.76986	1.37681	0.443235	0.806763	1.09662	0.84375	0.391304
E. japygica	58	15814	33.4	0.25	0	6	5.2	2	5	5.1	3.21	0.649	4.94607	2.374	0.739564	1.437	0.651	2.20737	0.969	0.674322	0.9	1.1	0.818182	0.2	0.222222	1.91442	2.46212	0.777549	0.332457	1.18845	1.56952	0.279741	0.757203	5.11988	2.89102	1.77096	1.4516	0.283522	1.9452	1
E. macroclada	81	13876	29.5	0.35	1	5.5	6.61111	2	10	3.5	4.959	0.798	6.21429	3.874	0.781206	1.83908	1.44392	1.33097	0.66396	0.354064	1.018	1.46093	0.705732	0.280333	0.285096	3.04386	2.28511	1.33204	0.333333	0.884058	1.54106	0.377049	0.573668
E. macroclada	94	14060	46	0.4	0	7	7.8	2	8	7.9	4.717	0.794	5.94081	2.802	0.594022	1.462	1.842	0.793702	0.547	0.374145	1.136	1.845	0.615718	0.219	0.192782	2.42318	2.74417	0.883027	0.5039	1.82111	2.56323	0.276699	0.710475	6.15932	4.37497	1.40785	1.44484	0.234578	2.10961	2
E. macroclada	96	14131	63.5	0.4	0	7	5.7	1	12	6	4.185	0.776	5.39304	2.928	0.699642	1.541	1.457	1.05765	0.366	0.237508	0.9	1.4	0.642857	0.2	0.222222	3.04886	3.01932	1.00978	0.63865	1.7034	1.76329	0.374926	0.96604
E. macroclada	98	14049	47.6	0.6	0	5	7.5	0	10	8.2	7.62	1.671	4.56014	5.176	0.679265	3.207	3.004	1.06758	1.029	0.320861	1.8	2.6	0.692308	0.5	0.277778	3.51241	2.62373	1.33871	0.460587	1.0488	2.11758	0.439157	0.495282
E. macroclada	91	14019	62.9	0.5	1	5	4.2	1	14	6.4	5.894	1.115	5.2861	3.519	0.597048	1.921	0.963	1.99481	0.822	0.427902	0.7	1.3	0.538462	0.2	0.285714	2.3153	2.51758	0.919655	0.527434	1.38917	1.49503	0.379675	0.929191
E. macroclada	93	14022	68.4	0.45	0	8	5.1	1	8	6.5	4.402	0.715	6.15664	2.771	0.629487	1.4	1.017	1.3766	0.585	0.417857	0.9	1.5	0.6	0.4	0.444444	2.23383	2.88036	0.775539	0.776817	1.77681	2.07868	0.437197	0.854781	5.95524	3.10706	1.91668	0.793286	0.133208	2.3082	2
E. macroclada	90	13933	49.9	0.5	1	5.5	6.61111	2	8.5	7.38929	3.566	0.873	4.08477	2.186	0.613012	1.83908	1.44392	1.33097	0.66396	0.354064	1.018	1.46093	0.705732	0.280333	0.285096	2.50517	2.93524	0.874121	0.473912	1.53137	2.11462	0.320258	0.733029
E. macroclada	92	13932	38.6	0.4	1	5.5	6.61111	2	8.5	7.38929	3.222	0.638	5.05016	2.246	0.697083	1.83908	1.44392	1.33097	0.66396	0.354064	1.018	1.46093	0.705732	0.280333	0.285096	2.50517	2.93524	0.874121	0.473912	1.53137	2.11462	0.320258	0.733029
E. macroclada	105	14263	40.4	0.35	1	5.5	6.61111	2	8.5	7.38929	4.8	0.879	5.46075	2.958	0.61625	1.83908	1.44392	1.33097	0.66396	0.354064	1.018	1.46093	0.705732	0.280333	0.285096	2.50517	2.93524	0.874121	0.473912	1.53137	2.11462	0.320258	0.733029
E. macroclada	109	14249	53.8	0.4	0	5.5	1.6	0	9	2.7	6.363	1.23	5.17317	4.308	0.677039	2.046	1.065	1.92113	1.15	0.562072	0.9	1.3	0.692308	0.35	0.388889	2.88895	2.23188	1.2944	0.580716	1.03183	1.27119	0.562803	0.811701
E. macroclada	104	14262	42.3	0.4	1	5.5	6.61111	2	8.5	7.38929	5.203	1.229	4.23352	2.856	0.548914	1.83908	1.44392	1.33097	0.66396	0.354064	1.018	1.46093	0.705732	0.280333	0.285096	2.50517	2.93524	0.874121	0.473912	1.53137	2.11462	0.320258	0.733029
E. macroclada	85	1962-0012672	37.1	0.3	0	8	4.8	1	6	5.1	4.1	0.6	6.83333	1.9	0.463415	1.2	0.9	1.33333	0.3	0.25	1.1	1	1.1	0.3	0.272727	2.91282	2.94337	0.989623	0.224573	1.25423	2.60513	0.179053	0.481444	5.89953	4.22205	1.39732	1.60341	0.271785	1.41502	2
E. macroclada	107	1956-0006317	41.1	0.35	0	8	6.4	2	4	6.2	4	1.1	3.63636	2.7	0.675	1.1	1.2	0.916667	0.4	0.363636	0.8	1.2	0.666667	0.3	0.375	2.55957	2.95069	0.867445	0.502415	1.29472	1.87923	0.388049	0.688965	7.26571	5.00483	1.45174	2.03382	0.27992	1.77778	1	3.99517	2.59903	1.53717	1.49275	0.37364	1.00483	1.16425	0.863071	0.251208
E. macroclada	111	1968-0017098	32.8	0.45	1	6	5.6	1	6	6.8	5.6	1.9	2.94737	2.9	0.517857	2.1	1.5	1.4	0.5	0.238095	0.8	1.4	0.571429	0.2	0.25	3.09179	2.86958	1.07743	0.772947	1.57978	2.12077	0.489276	0.744906	6.37946	4.45552	1.43181	1.5562	0.243939	2.50466	2	2.87923	2.36715	1.21633	1.42995	0.496644	0.961957	1.17874	0.81597	0.230072
E. macroclada	101	1968-0017102	39.6	0.45	0	7	5.8	2	6	7.2	4.7	1.1	4.27273	3.1	0.659574	1.05	1.3	0.807692	0.4	0.380952	0.7	1.3	0.538462	0.25	0.357143	2.38649	2.59422	0.919927	0.0890777	1.34186	2.38204	0.0663839	0.563323	7.1478	4.93042	1.44973	2.18484	0.305666	2.20815	2
E. macroclada	102	1981-0005150	47.2	0.45	0	9	7.1	2	10	7.8	6.3	1.3	4.84615	4.4	0.698413	1.83908	1.44392	1.33097	0.66396	0.354064	1	1.6	0.625	0.2	0.2	3.23006	2.64555	1.22094	0.671098	1.56072	2.49964	0.429994	0.624375	7.85012	5.09869	1.53963	2.28953	0.291655	2.32146	2	3.65219	2.0628	1.7705	1.54589	0.423279	0.975845	1.14493	0.852321	0.188406
E. macroclada	112	1977-0000873	38.4	0.35	0	3	11.5	2	1	12.2	5.7	1.6	3.5625	3.4	0.596491	1.4	1.8	0.777778	0.7	0.5	1.2	2.1	0.571429	0.3	0.25	2.69086	3.5701	0.753721	0.710079	2.35408	2.70542	0.301638	0.870134	6.19968	5.31936	1.1655	2.02889	0.327258	1.31849	2	3.70531	2.15459	1.71973	1.47826	0.398957	0.975845	1.16908	0.834711	0.198068
E. macroclada	114	1956-0009678	51.8	0.45	1	9	7.9	2	4	8.6	5.7	1.5	3.8	4.2	0.736842	2.3	1.8	1.27778	0.9	0.391304	1.2	1.8	0.666667	0.4	0.333333	3.26087	3.08696	1.05634	0.251208	0.714976	1.2996	0.351351	0.550152	7.65005	5.34421	1.43146	2.20462	0.288184	2.40831	2	3.84541	2.36232	1.62781	1.59903	0.415829	0.961957	1.17874	0.81597	0.230072
E. macroclada	100	1961-0014996	38.1	0.4	1	5	7.3	2	5	7.4	4.8	1	4.8	2.6	0.541667	2.6	1.8	1.44444	0.6	0.230769	1.25	1.6	0.78125	0.4	0.32	1.99849	2.41515	0.827478	0.797101	1.52211	2.60877	0.52368	0.583461	8.42106	6.17358	1.36405	2.22457	0.264168	2.35377	2
E. macroclada	82	1975-0023617	30.8	0.4	1	5	8.1	3	11	8.9	7.4	1.3	5.69231	4.6	0.621622	2.2	1.3	1.69231	0.6	0.272727	1.2	1.8	0.666667	0.2	0.166667	3.03866	2.88889	1.05184	0.378973	1.55033	2.07768	0.244446	0.746184								3.23188	2.00966	1.60817	1.09662	0.339312	0.888889	1.15942	0.766667	0.381643
E. macroclada	84	1961-0014985	51.3	0.4	0	5	4.1	1	13	7.4	4.9	0.7	7	2.8	0.571429	1.4	1.5	0.933333	0.4	0.285714	1	1.3	0.769231	0.35	0.35	2.5979	3.78668	0.686063	0.394186	2.01199	2.14036	0.195919	0.940024
E. macroclada	97	1991-0004683	62.2	0.5	0	5	7.8	2	12	10.7	5.8	1.2	4.83333	3.8	0.655172	1.9	1.5	1.26667	0.6	0.315789	1.1	1.3	0.846154	0.3	0.272727	2.50243	2.7971	0.894653	0.54694	1.41621	1.65802	0.3862	0.854157	8.34399	5.32761	1.56618	2.11341	0.253286	2.30435	1	4.14976	2.09662	1.97926	1.50725	0.363213	1.13527	1.23671	0.917969	0.15942
E. macroclada	110	M-0307625	54.9	0.35	1	6	6.3	2	2	6.1	5.9	1.3	4.53846	3.5	0.59322	1.5	1.25	1.2	0.8	0.533333	0.9	1.25	0.72	0.25	0.277778	2	2.88889	0.692308	0.382009	1.23494	1.70624	0.309334	0.723777	8.77848	6.14979	1.42744	2.16427	0.246543	2.41548	2
E. macroclada	86	M-0307616	28.2	0.4	0	5	6.2	1	15	8.1	5.5	1	5.5	2.6	0.472727	2.15	1.4	1.53571	0.35	0.162791	1.3	1.5	0.866667	0.2	0.153846	2.47343	3.7343	0.662354	0.5681	2.42015	2.62646	0.234737	0.92145
E. macroclada	99	M-0307611	40.1	0.45	1	5	9.9	2	11	10.7	5.7	1.85	3.08108	4.2	0.736842	2.7	2.1	1.28571	1.7	0.62963	1.6	2	0.8	0.3	0.1875	1.52657	2.37681	0.642276	0.31401	1.31586	1.7741	0.238635	0.741704	8.30952	5.43452	1.52903	2.24405	0.270057	2.79167	2	3.61353	2.52657	1.43021	1.34783	0.372995	0.913043	1.25604	0.726923	0.26087
E. macroclada	89	M-0307612	18.8	0.35	0	5	10.8	2	4	12.9	5.13326	1.10219	4.92263	3.21368	0.624565	3.6	1.2	3	1.6	0.444444	0.8	1.2	0.666667	0.2	0.25	1.35749	3.17393	0.4277	0.515076	1.76598	2.12099	0.291667	0.832618	6.49307	4.01242	1.61824	1.8424	0.283749	2.09498	2
E. macroclada	113	M-0307618	49.8	0.45	1	6	4.6	1	5	4.9	5.7	1.2	4.75	3.1	0.54386	1.83908	1.44392	1.33097	0.66396	0.354064	0.8	1	0.8	0.2	0.25	2.62804	3.79711	0.692114	0.446122	1.76963	2.75776	0.252098	0.641692	7.69015	4.81172	1.59821	2.07834	0.270261	2.22165	2
E. macroclada	103	M-0307622	45.1	0.4	0	8	5.4	1	13	7.7	5.3	0.85	6.23529	3.2	0.603774	1.3	0.8	1.625	0.3	0.230769	0.9	1.2	0.75	0.3	0.333333	1.75845	3.17391	0.554033	0.434783	1.74396	2.58454	0.249307	0.674766
E. macroclada	87	M-0307630	22.7	0.25	0	5	3.4	1	2	3.2	3	0.55	5.45455	1.6	0.533333	1.1	1.2	0.916667	0.3	0.272727	0.7	1	0.7	0.3	0.428571	1.68116	2.15459	0.780269	0.569823	1.58737	1.48915	0.358972	1.06596	6.2864	4.27469	1.47061	1.52798	0.243061	1.76241	2	3.86473	1.99517	1.93705	1.2657	0.3275	0.985507	1.15942	0.85	0.178744
E. macroclada	88	M-0307629	42.8	0.35	1	5	7.6	2	10	7.5	4.1	0.7	5.85714	2.9	0.707317	1.5	1	1.5	0.25	0.166667	0.7	1	0.7	0.25	0.357143	2.39696	2.77946	0.862383	0.253151	0.804388	1.37389	0.314713	0.585481	6.17881	4.28019	1.44358	1.77295	0.28694	1.75845	2	3.17391	1.86473	1.70207	1.18	0.371781	0.816425	1.1401	0.716102	0.222222
E. macroclada	108	M-0307620	48.6	0.4	0	9	4	1	13	5	5	1.35	3.7037	3.2	0.64	1.7	1.3	1.30769	0.9	0.529412	0.9	1.1	0.818182	0.3	0.333333	2.10633	3.60395	0.584451	0.516908	1.99517	2.66667	0.25908	0.748188
E. macroclada	106	M-0307617	38.6	0.4	1	4	12	3	5	11.3	5	1.35	3.7037	3.3	0.66	1.6	1.9	0.842105	0.5	0.3125	1.2	1.85	0.648649	0.2	0.166667	2.48008	3.65321	0.678877	0.109524	1.98483	3.30295	0.0551809	0.600925
MIN			18.8	0.25	0	3	1.6	0	1	2.7	3	0.55	2.94737	1.6	0.463415	1.05	0.8	0.777778	0.25	0.162791	0.7	1	0.538462	0.2	0.153846	1.35749	2.15459	0.4277	0.0890777	0.714976	1.27119	0.0551809	0.481444	5.89953	3.10706	1.1655	0.793286	0.133208	1.31849	1	2.87923	1.86473	1.21633	1.09662	0.3275	0.816425	1.1401	0.716102	0.15942
10th PERCENTILE			29.63	0.35	0	5	4.11	1	4	4.91	4.01	0.7	3.6431	2.2814	0.534167	1.21	1.0017	0.849561	0.305	0.231443	0.71	1.01	0.574286	0.2	0.188028	1.78246	2.38065	0.644284	0.251402	1.03353	1.48974	0.199801	0.564357	6.07769	4.1382	1.38401	1.49472	0.239668	1.62108	1.6	3.14444	1.98213	1.40882	1.17166	0.338131	0.881643	1.14444	0.725841	0.176812
90th PERCENTILE			61.47	0.495	1	8	9.72	2	13	10.7	6.26	1.59	6.20852	4.2972	0.70655	2.57	1.8378	1.68558	1.0161	0.526471	1.245	1.8495	0.816364	0.395	0.373214	3.08749	3.64829	1.20659	0.706181	1.99413	2.66265	0.438961	0.928417	8.37482	5.72063	1.60622	2.23236	0.29726	2.45115	2	4.01063	2.53382	1.94127	1.55121	0.430615	1.01787	1.23865	0.86856	0.272947
MAX			68.4	0.6	1	9	12	3	15	12.9	7.62	1.9	7	5.176	0.781206	3.6	3.004	3	1.7	0.62963	1.8	2.6	1.1	0.5	0.444444	3.51241	3.79711	1.33871	0.797101	2.42015	3.30295	0.562803	1.06596	8.77848	6.17358	1.91668	2.28953	0.327258	2.79167	2	4.14976	2.59903	1.97926	1.59903	0.496644	1.13527	1.25604	0.917969	0.381643
E. glareosa	137	1969-0005440	26.8	0.3	1	8	4.6	1	13	5.9	5.2	1.1	4.72727	3.3	0.634615	1.2	0.65	1.84615	0.6	0.5	0.8	0.9	0.888889	0.2	0.25	2.69084	1.76329	1.52604	0.222622	0.825508	1.19065	0.280354	0.693324
E. glareosa	141	1991-0004702	45.5	0.35	1	6	4.2	2	9	5.3	4	0.8	5	2.5	0.625	1.5	0.8	1.875	0.75	0.5	0.7	1.35	0.518519	0.3	0.428571	1.86023	1.69386	1.09822	0.222622	0.777778	1.24638	0.280354	0.624031	4.53825	2.94107	1.54306	1.20623	0.265792	1.54533	1	2.27536	1.42512	1.59661	0.855072	0.375796	0.463768	0.463768	1	0.120773
E. glareosa	140	14110	38.9	0.35	1	12	7.1	2	15	9.3	2.439	0.595	4.09916	1	0.410004	1.235	0.526	2.34791	0.872	0.706073	0.799	1.038	0.76975	0.104	0.130163	2.26554	2.26147	1.0018	0.222622	1.07296	1.15402	0.280354	0.92976	4.51371	2.94584	1.53223	1.31175	0.290615	1.43231	1	2.29469	1.70048	1.34943	0.975845	0.425263	0.492754	0.743961	0.662338	0.120773
E. glareosa	135	15833	32.3	0.3	0	7	3	1	14	5.1	4.373	1	4.373	3.254	0.744112	1.96	1.599	1.22577	0.633	0.322959	1.1	1.35	0.814815	0.35	0.318182	2.2486	1.85151	1.21447	0.222622	0.915596	1.42737	0.280354	0.641456
E. glareosa	134	15834	23.3	0.25	0	8	3.4	1	4	3.8	2.8	0.7	4	1.9	0.678571	1.943	1.356	1.43289	0.554	0.285126	1.2	1.4	0.857143	0.2	0.166667	3.17497	1.7038	1.86346	0.139094	0.854363	1.43842	0.162804	0.593958	4.16001	2.57038	1.61844	1.23831	0.29767	1.50855	2	2.23685	1.3382	1.67153	0.917874	0.410343	0.512077	0.816425	0.627219	0.202899
E. glareosa	123	15772	25.2	0.3	1	8	8.3	2	8	7.2	3.294	1.198	2.74958	1.938	0.588342	1.987	1.568	1.26722	0.606	0.304982	1	1.5	0.666667	0.4	0.4	2.30908	1.97268	1.17053	0.35	0.711393	1.23374	0.491993	0.576615	4.61857	2.93981	1.57104	1.37845	0.298457	1.72933	1	2.4058	1.53623	1.56604	0.918078	0.381611	0.47343	0.903382	0.524064	0.164251
E. glareosa	120	15170	23.3	0.35	1	5	4.6	2	9	7.1	2.819	0.522	5.40038	1.894	0.671869	1.70371	1.04886	1.75916	0.725	0.428682	0.85	1.1	0.772727	0.25	0.294118	2.80913	1.84632	1.52147	0.222622	0.845528	1.26375	0.280354	0.675823
E. glareosa	142	13637	44.8	0.3	0	5	8.1	3	8	7.9	3.635	0.714	5.09104	1.905	0.524072	1.673	0.712	2.34972	0.839	0.501494	1.1	1.35	0.814815	0.2	0.181818	2.10225	1.75439	1.19828	0.186413	1.04684	1.45847	0.178073	0.717767	5.45899	3.29957	1.65445	1.42512	0.261059	1.50242	2	3.36232	1.6715	2.01156	1.20773	0.359195	1.02899	1.06763	0.963801	0.241546
E. glareosa	122	11358	33.9	0.3	1	10	5	1	4	6.2	3.887	1.155	3.36537	2.613	0.672241	2.248	1.236	1.81877	1.084	0.482206	0.9	1.1	0.818182	0.3	0.333333	1.8884	1.86376	1.01322	0.201861	0.939263	1.21195	0.214914	0.774999	4.14494	2.56522	1.61582	1.13531	0.273902	1.71017	1
E. glareosa	117	15263	30.4267	0.3	1	8	5.48	2	8	6.45714	2.451	0.588	4.16837	1.821	0.742962	1.70371	1.04886	1.75916	0.725	0.428682	0.9118	1.20873	0.758369	0.240467	0.268383	2.29329	1.80667	1.28076	0.222622	0.845528	1.26375	0.280354	0.675823
E. glareosa	131	14636	12.9	0.2	1	5	4.6	2	2	6.48571	2.531	0.455	5.56264	1.485	0.586725	1.8	0.6	3	0.7	0.388889	0.826	1.061	0.778511	0.2	0.242131	2.14493	1.70048	1.26136	0.25713	0.706471	0.985851	0.363964	0.716611	4.14825	2.22831	1.86161	1.05581	0.254519	1.47659	2	1.9807	1.22705	1.61419	1.00483	0.507311	0.608372	0.81204	0.751511	0.162474
E. glareosa	132	14637	28.5	0.2	0	9	7.7	2	4	8.4	3.431	0.784	4.37628	1.905	0.555232	1.643	1.327	1.23813	0.712	0.433354	0.9	1.3	0.692308	0.3	0.333333	2.15925	1.57758	1.36871	0.173913	0.68599	0.976144	0.253521	0.702755	4.59236	2.37876	1.93057	1.17878	0.256684	1.69856	2	2.47343	1.3285	1.86182	1.02415	0.414062	0.444444	0.68599	0.647887	0.173913
E. glareosa	125	14753	44.5	0.3	0	9	3.1	1	10	3.9	4.812	0.792	6.07576	3.691	0.767041	0.983	1.162	0.845955	0.29	0.295015	0.7	1.1	0.636364	0.2	0.285714	1.33337	1.94106	0.68693	0.192389	0.901571	1.47299	0.213393	0.612067	4.61836	2.85509	1.61759	1.24155	0.268828	1.31884	1	3.00008	1.77847	1.68688	0.89794	0.299306	0.881467	1.06154	0.830368	0.169358
E. glareosa	126	14745	24.9	0.3	0	9	6.3	2	11	4.9	3.051	0.685	4.45401	1.888	0.618814	1.643	0.889	1.84814	0.607	0.369446	0.952	1.082	0.879852	0.203	0.213235	1.97149	1.65288	1.19276	0.183956	0.775795	1.05438	0.237119	0.735783	4.30918	3.13043	1.37654	1.41063	0.327354	1.29952	1	2.57488	1.35749	1.8968	1.02415	0.397749	0.570048	0.753623	0.75641	0.10628
E. glareosa	119	11724	35.5	0.35	0	8	9.9	2	7	12.2	5.34	1.542	3.46304	3.483	0.652247	2.542	1.361	1.86774	1.31	0.515342	1.1	1.35	0.814815	0.2	0.181818	2.63796	1.75229	1.50543	0.222622	0.84126	1.45564	0.280354	0.577932	3.60409	2.59903	1.3867	0.918637	0.254887	1.08265	2
E. glareosa	124	13879	16.1	0.2	1	7	2.3	2	3	3.2	2.457	0.627	3.91866	1.542	0.627595	1.495	0.898	1.66481	0.593	0.396656	0.75	1.15	0.652174	0.2	0.266667	2.80337	1.76461	1.58866	0.318841	0.782609	1.38647	0.407407	0.56446
MIN			12.9	0.2	0	5	2.3	1	2	3.2	2.439	0.455	2.74958	1	0.410004	0.983	0.526	0.845955	0.29	0.285126	0.7	0.9	0.518519	0.104	0.130163	1.33337	1.57758	0.68693	0.139094	0.68599	0.976144	0.162804	0.56446	3.60409	2.22831	1.37654	0.918637	0.254519	1.08265	1	1.9807	1.22705	1.34943	0.855072	0.299306	0.444444	0.463768	0.524064	0.10628
10th PERCENTILE			19.7	0.2	0	5	3.05	1	3.5	3.85	2.454	0.555	3.4142	1.5135	0.539652	1.2175	0.625	1.23195	0.5735	0.299999	0.725	1.0495	0.644269	0.2	0.174242	1.87432	1.67337	1.00751	0.178934	0.708932	1.02012	0.195733	0.577273	4.14494	2.37876	1.3867	1.05581	0.254887	1.29952	1	2.18562	1.30821	1.52272	0.889367	0.347217	0.459903	0.641546	0.606588	0.117874
90th PERCENTILE			44.65	0.35	1	9.5	8.2	2	13.5	8.85	5.006	1.1765	5.48151	3.3915	0.743537	2.1175	1.4645	2.34881	0.978	0.508418	1.1	1.375	0.868497	0.325	0.366667	2.80625	1.95687	1.55735	0.287985	0.993051	1.45705	0.385686	0.755391	4.61857	3.13043	1.86161	1.41063	0.298457	1.71017	2	3.07253	1.71608	1.91975	1.06087	0.441673	0.910971	1.06276	0.971041	0.210628
MAX			45.5	0.35	1	12	9.9	3	15	12.2	5.34	1.542	6.07576	3.691	0.767041	2.542	1.599	3	1.31	0.706073	1.2	1.5	0.888889	0.4	0.428571	3.17497	2.26147	1.86346	0.35	1.07296	1.47299	0.491993	0.92976	5.45899	3.29957	1.93057	1.42512	0.327354	1.72933	2	3.36232	1.77847	2.01156	1.20773	0.507311	1.02899	1.06763	1	0.241546
[truncated: 1 more columns]
